# Supplementary material for: Identification and functional analysis of growth- regulating factors involved in abiotic stress response in Chrysanthemum L
Source: Front Plant Sci. 2026 Jan 20;16:1744200. doi: 10.3389/fpls.2025.1744200 (PMC12864121; doi:10.3389/fpls.2025.1744200)
Supplement: Supplementary file 2 [file Table1.xlsx]

## Sheet: Table S1
Table S1. List of oligonucleotide primers used for this study
Primer name	Forward sequence (5'-3')	Reverse sequence (5'-3')
For qRT-PCR assay
qRT-PCR-CiGRF1	TCCTTCTCATCTTATCCTCCCA	AGAACCGATGGGAAGAAATG
qRT-PCR-CiGRF2	AAGCAGGTTTCCATTCACAT	GCACCACATATTTAGGAGGA
qRT-PCR-CiGRF3	CCTGGTCGGTGTAGGAGGAC	GCGGCACTGGTAACAGATTG
qRT-PCR-CiGRF4	GGTCTTCGTCTTCAGCCTCC	CCTCCATTTCTTCCCGTCAG
qRT-PCR-CiGRF5	GAAATGGAGATGTGCGAAAG	ACCATCAGCCACAATATCCA
qRT-PCR-CiGRF6	GGCTGGTGTTCCTGTTCCTT	TTTCCCATCCGTCCTCCTAC
qRT-PCR-CiGRF7	TAAGGTTCGCAAATGGGTCG	CGGGATTGGCTTTCCACAGG
qRT-PCR-CiGRF8	CATCGTTCAAGAAAGCCTGTG	TGGTGGAGCTAGTTGTGGTG
qRT-PCR-CiGRF9	CAATCCAACAAGGGAGTCAT	CACAGGCTTTCTTGAACGAG
For subcellular localization
CiGRF7-GFP	CATTTGGAGAGGACCTCGAGATGTTGTTTACTGCAACTCAGTGGC	TTGTGTTGAGAATTCTCGAG CCCCTAATGAAACTAAATCCGTGATC
For transcriptional activation assays
AD-CiGRF7	GCCATGGAGGCCAGTGAATTCATGTTGTTTACTGCAACTCAGTGGC	CAGCTCGAGCTCGATGGATCCCCCTAATGAAACTAAATCCGTGATC
BD-CiGRF7	ATGGCCATGGAGGCCGAATTCATGTTGTTTACTGCAACTCAGTGGC	GGTTATGCTAGTTATGCGGCCGCCCTAATGAAACTAAATCCGTGATC

## Sheet: Table S2
Table S2 The entry ID for all genes discussed in this work
Species	Gene names	Entry ID	Chromsome	Start Position	End Position	Number of amino acids	Theoretical pI	Molecular weight (Da)
Chrysanthemum indicum	CiGRF1	D.indicum_Contig407_G00004	LG01	200636672	200637204	146	8.34	16370.7
	CiGRF2	D.indicum_Contig30_G00167	LG03	95396137	95397417	190	9.21	22050
	CiGRF3	D.indicum_Contig342_G00012	LG04	127605911	127608219	351	9.31	38912.7
	CiGRF4	D.indicum_Contig269_G00045	LG04	224721694	224724492	429	8.81	47739
	CiGRF5	D.indicum_Contig6_G00015	LG04	339004264	339005760	333	8.95	37642.7
	CiGRF6	D.indicum_Contig293_G00039	LG05	49216150	49220172	352	7.62	38786.8
	CiGRF7	D.indicum_Contig105_G00132	LG05	64246257	64248258	296	7.59	33039.7
	CiGRF8	D.indicum_Contig388_G00017	LG06	216968009	216970240	437	9.16	47416.9
	CiGRF9	D.indicum_Contig31_G00194	LG09	249775045	249777199	381	7.63	41425.9
Chrysanthemum makinoi	CmGRF1	cmak_005662	CM1.0chr1	43259045	43262973	229	9.51	26358.6
	CmGRF2	cmak_006153	CM1.0chr1	56056784	56059703	149	9.33	17350.8
	CmGRF3	cmak_030990	CM1.0chr3	253372153	253374199	365	8.43	40457.7
	CmGRF4	cmak_030995	CM1.0chr3	253420522	253422542	363	6.17	38786.8
	CmGRF5	cmak_034664	CM1.0chr4	109289071	109291341	352	7.62	38783.8
	CmGRF6	cmak_037144	CM1.0chr4	207994266	207997271	501	8.2	54897.8
	CmGRF7	cmak_040987	CM1.0chr4	324604882	324606342	330	8.7	37277.2
	CmGRF8	cmak_051981	CM1.0chr5	344931273	344933793	331	8.64	37892.1
	CmGRF9	cmak_058998	CM1.0chr6	191463372	191463904	146	8.34	16310.6
	CmGRF10	cmak_067879	CM1.0chr7	111260273	111262612	293	7.27	34025.9
	CmGRF11	cmak_091222	CM1.0chr9	198768149	198770162	412	9.51	44549.8
Chrysanthemum nankingense	CnGRF1	Cn0910190	Chr1A	164116497	164118962	472	9.07	51107.8
	CnGRF2	Cn0107950	Chr2A	140627216	140630524	365	8.24	40430.7
	CnGRF3	Cn1081750	Chr3A	250227128	250230972	358	7.04	39586.7
	CnGRF4	Cn1149960	Chr4A	4171784	4173843	330	8.95	37332.3
	CnGRF5	Cn0173780	Chr5A	165408791	165409323	146	8.34	16310.6
	CnGRF6	Cn0654160	Chr5A	167003230	167003762	146	8.34	16310.6
	CnGRF7	Cn0656660	Chr5A	184742602	184745458	339	8.29	38169.7
	CnGRF8	Cn0160890	Chr5A	294448345	294450713	304	7.29	35144.2
	CnGRF9	Cn1396540	Chr7A	373709966	373712767	301	8.94	34282.4
	CnGRF10	Cn1306590	Chr8A	190942148	190944176	381	7.67	41539.1
	CnGRF11	Cn0546590	Chr8A	198560996	198563145	381	7.65	41455
Chrysanthemum lavandulifolium	ClGRF1	EVM0077371	LG01	286743570	286746317	229	9.51	26358.6
	ClGRF2	EVM0043150	LG02	188398081	188415009	149	9.33	17350.8
	ClGRF3	EVM0016047	LG03	232572120	232575469	365	8.43	40457.7
	ClGRF4	EVM0061469	LG03	250755168	250759621	352	7.62	38786.8
	ClGRF5	EVM0082157	LG03	251277749	251281948	352	7.62	38783.8
	ClGRF6	EVM0022663	LG04	148700741	148703328	435	9.57	47565
	ClGRF7	EVM0013097	LG06	115085570	115087924	310	8.55	35879.4
	ClGRF8	EVM0060889	LG06	115287261	115289760	302	7.29	34914.1
	ClGRF9	EVM0031587	LG06	115320820	115323825	292	7.27	33901.8
	ClGRF10	EVM0058622	LG07	110369559	110372805	352	9.28	38984.8
	ClGRF11	EVM0006464	LG07	173670442	173673831	501	7.76	54913.8
	ClGRF12	EVM0071142	LG07	281403352	281405604	332	8.85	37523.6

## Sheet: Table S3
Table S3 The secondary structure of GRF gene family members
Gene name	α-helice		Extended strand		β-turn		Random coil
	number	proportion (%)	number	proportion (%)	number	proportion (%)	number	proportion (%)
CiGRF1	25	0.1712	4	0.0274	4	0.0274	113	0.774
CiGRF2	33	0.1737	4	0.0211	5	0.0263	148	0.7789
CiGRF3	41	0.1168	13	0.037	4	0.0114	293	0.8348
CiGRF4	49	0.1142	23	0.0536	6	0.014	351	0.8182
CiGRF5	35	0.1051	20	0.0601	6	0.018	272	0.8168
CiGRF6	32	0.0909	12	0.0341	4	0.0114	304	0.8636
CiGRF7	31	0.1047	12	0.0405	6	0.0203	247	0.8345
CiGRF8	54	0.1236	16	0.0366	4	0.0092	363	0.8307
CiGRF9	40	0.105	17	0.0446	7	0.0184	317	0.832
ClGRF1	31	0.1354	9	0.0393	6	0.0262	183	0.7991
ClGRF2	34	0.2282	7	0.047	7	0.047	101	0.6779
ClGRF3	30	0.0822	14	0.0384	4	0.011	317	0.8685
ClGRF4	32	0.0909	12	0.0341	4	0.0114	304	0.8636
ClGRF5	32	0.0909	16	0.0455	6	0.017	298	0.8466
ClGRF6	40	0.092	19	0.0437	6	0.0138	370	0.8506
ClGRF7	32	0.1032	25	0.0806	6	0.0194	247	0.7968
ClGRF8	33	0.1093	25	0.0828	4	0.0132	240	0.7947
ClGRF9	32	0.1096	19	0.0651	6	0.0205	235	0.8048
ClGRF10	41	0.1165	14	0.0398	4	0.0114	293	0.8324
ClGRF11	63	0.1257	23	0.0459	8	0.016	407	0.8124
ClGRF12	34	0.1024	18	0.0542	8	0.0241	272	0.8193
CnGRF1	51	0.1081	43	0.0911	7	0.0148	371	0.786
CnGRF2	32	0.0877	15	0.0411	6	0.0164	312	0.8548
CnGRF3	32	0.0894	13	0.0363	6	0.0168	307	0.8575
CnGRF4	34	0.103	10	0.0303	4	0.0121	282	0.8545
CnGRF5	27	0.1849	3	0.0205	5	0.0342	111	0.7603
CnGRF6	27	0.1849	3	0.0205	5	0.0342	111	0.7603
CnGRF7	34	0.1003	22	0.0649	3	0.0088	280	0.826
CnGRF8	33	0.1086	24	0.0789	6	0.0197	241	0.7928
CnGRF9	26	0.0864	14	0.0465	4	0.0133	257	0.8538
CnGRF10	38	0.0997	20	0.0525	7	0.0184	316	0.8294
CnGRF11	45	0.1181	5	0.0131	8	0.021	323	0.8478
CmGRF1	35	0.1003	18	0.0516	6	0.0172	290	0.8309
CmGRF2	33	0.0904	5	0.0137	8	0.0219	319	0.874
CmGRF3	43	0.1126	16	0.0419	7	0.0183	316	0.8272
CmGRF4	33	0.0909	20	0.0551	8	0.022	302	0.832
CmGRF5	39	0.1111	10	0.0285	6	0.0171	296	0.8433
CmGRF6	48	0.0958	22	0.0439	6	0.012	425	0.8483
CmGRF7	39	0.1182	20	0.0606	6	0.0182	265	0.803
CmGRF8	32	0.0967	12	0.0363	4	0.0121	283	0.855
CmGRF9	27	0.1849	3	0.0205	5	0.0342	111	0.7603
CmGRF10	31	0.1058	21	0.0717	6	0.0205	235	0.802
CmGRF11	33	0.0801	20	0.0485	6	0.0146	353	0.8568

## Sheet: Table S4
Table S4. Ka and Ks values for the duplicated gene pairs in Gramineae crops.
Seq_1	Seq_2	Ka	Ks	Ka/Ks
CiGRF2	CiGRF5	0.434465	1.4199	0.305984
CiGRF3	CiGRF8	0.289046	1.42528	0.2028
CmGRF3	CmGRF4	0.00474357	0.0124441	0.38119
CnGRF10	CnGRF11	0.00451299	0.0446077	0.101171
ClGRF4	ClGRF5	0.00247372	0.0769357	0.0321531
